# Supplementary material for: ProteoClade: A taxonomic toolkit for multi-species and metaproteomic analysis
Source: PLoS Comput Biol. 2020 Mar 9;16(3):e1007741. doi: 10.1371/journal.pcbi.1007741 (PMC7082058; doi:10.1371/journal.pcbi.1007741)
Supplement: S1 Table — (XLSX) [file pcbi.1007741.s003.xlsx]

## Sheet: Table S1
Genus	Genus-Specific Tryptic Peptides	Total Tryptic Peptides
Streptomyces	129177445	138956132
Pseudomonas	83248950	91792461
Bacillus	59146559	68221762
Clostridium	41065365	53253049
Paenibacillus	45638197	49849815
Mycobacterium	32920112	40318130
Aspergillus	34840047	37599345
Rhizobium	25242331	31016148
Burkholderia	22249039	29582449
Lactobacillus	25685649	28098540
Flavobacterium	25178809	27448762
Vibrio	23703044	25963220
Bacteroides	20373007	23931472
Sphingomonas	18775063	22664081
Bradyrhizobium	18703835	21630591
Plasmodium	19385262	20714056
Acinetobacter	17095189	20366969
Chryseobacterium	17246689	19110398
Prevotella	17415024	18995153
Streptococcus	14420221	18991165
Mesorhizobium	16702544	18951622
Mycolicibacterium	13302126	18592030
Fusarium	16556686	17903557
Micromonospora	15712119	17729966
Paraburkholderia	12759699	17491246
Rhodococcus	15196262	17260319
Penicillium	15076501	17038782
Anopheles	14605583	15779317
Arthrobacter	12696501	15681817
Microbacterium	13582769	15371026
Drosophila	13513446	14714918
Corynebacterium	13209020	14599141
Pedobacter	12925871	14431376
Caenorhabditis	13325956	14374283
Oryza	11431224	13233709
Colletotrichum	11927024	13043862
Ruminococcus	8742065	13024318
Halomonas	10919947	12419309
Amycolatopsis	10515794	12208863
Pseudoalteromonas	10869609	12135124
Methylobacterium	9995614	11898304
Chitinophaga	10745553	11632820
Enterococcus	9955185	11564698
Phytophthora	10499755	11437222
Eubacterium	8465646	11361370
Nocardia	9232556	11247284
Helicobacter	10147547	11013941
Novosphingobium	8737817	10343139
Staphylococcus	8239818	10271625
Variovorax	8500127	10161353
Marinobacter	8915114	9954773
Legionella	9051828	9943828
Lachnoclostridium	5778415	9890348
Pseudogymnoascus	9024367	9750792
Nostoc	7336925	9382342
Desulfovibrio	8352462	9366064
Trichoderma	8483948	9352224
Leptospira	8747595	9351681
Sphingobium	7299216	9203085
Trypanosoma	8549540	9140687
Bifidobacterium	8360970	8966469
Mucilaginibacter	8212435	8964689
Cupriavidus	7586343	8943669
Enterobacter	3781212	8888191
Stenotrophomonas	6898828	8832146
Klebsiella	3465735	8711737
Rhizophagus	7821555	8634344
Acidovorax	6821472	8583116
Daphnia	7835592	8502325
Caballeronia	5546263	8460182
Massilia	7115198	8420949
Escherichia	4483733	8143821
Shewanella	7390068	8090257
Nocardioides	7234790	8062172
Xanthomonas	7010116	8009515
Bordetella	6440512	7987308
Puccinia	7422314	7955834
Triticum	4843374	7765958
Gordonia	6465100	7753962
Brassica	6343907	7749645
Photobacterium	6910061	7694313
Exophiala	6442909	7532664
Agrobacterium	4456590	7522891
Paracoccus	6377355	7498054
Actinomyces	6713610	7439149
Sphingobacterium	6444597	7409921
Gossypium	6255048	7367584
Achromobacter	5973439	7358509
Mycobacteroides	3791602	7317417
Blautia	3797369	7312423
Trifolium	5821743	7067838
Azospirillum	6069206	7042096
Frankia	6427084	7022909
Treponema	6372638	6953122
Rhodopirellula	6421691	6935636
Actinoplanes	6168956	6923178
Symbiodinium	6287086	6759031
Corallococcus	6079286	6667062
Synechococcus	5845539	6661485
Serratia	4890768	6622361
Pantoea	5052382	6475398
Lentivirus	6195810	6287426
Bosea	5351428	6286374
Sphingopyxis	5409318	6278520
Hymenobacter	5558219	6220206
Nicotiana	4996447	6186767
Caulobacter	5492699	6100863
Janthinobacterium	4862120	6099001
Actinomadura	4594073	6098831
Campylobacter	5550234	6057638
Pseudonocardia	5421646	6057177
Trichinella	5561761	5902839
Glossina	5123118	5896439
Lysinibacillus	4817006	5787993
Ophiocordyceps	5017581	5784360
Xenopus	4826649	5725666
Fundulus	4125116	5721534
Sinorhizobium	3355365	5649901
Deinococcus	5232933	5610186
Capsicum	4447901	5593364
Lysobacter	4916576	5542825
Roseovarius	4224688	5499723
Devosia	4597320	5499394
Brevibacillus	4655886	5393563
Nonomuraea	4099247	5385885
Solanum	4153046	5383859
Rhizoctonia	4984227	5375834
Talaromyces	4326648	5366139
Cladophialophora	4127177	5363549
Mycoplasma	4773692	5345173
Erythrobacter	4290317	5342417
Metarhizium	4384694	5245954
Geobacter	4744725	5232172
Alteromonas	4239765	5119502
Aeromonas	4609377	5083971
Calothrix	4150395	5075541
Strongyloides	4506589	5056155
Arabidopsis	3592140	5055967
Algoriphagus	4516976	4996304
Roseburia	3638609	4969137
Macrostomum	4526322	4897578
Rhodobacter	3995204	4854396
Eimeria	4495162	4852019
Oryzias	3543925	4843400
Ralstonia	3725163	4837324
Kitasatospora	2863704	4836652
Citrobacter	2569923	4816627
Brevundimonas	4316539	4816358
Schistosoma	4413739	4779632
Cordyceps	3887933	4762161
Leptolyngbya	4091875	4741849
Sulfitobacter	3593144	4720399
Salmo	2487562	4719076
Nitrosomonas	4274897	4717047
Cryptococcus	3911996	4690815
Ruegeria	3366777	4677846
Nitrospira	4330383	4675905
Rhizopus	4142142	4664038
Artemisia	3820847	4645096
Nothobranchius	3066061	4588430
Glycine	3301184	4579978
Chara	4211894	4556591
Xenorhabdus	4091419	4555597
Sorangium	4155302	4530157
Polaribacter	3885247	4518661
Curtobacterium	4058692	4504593
Geodermatophilus	3894180	4495168
Duganella	3718952	4492413
Lachancea	4053866	4490339
Rhodanobacter	3841654	4463393
Fusobacterium	3932254	4447787
Arcobacter	3857082	4436706
Parabacteroides	3075754	4431272
Fagus	3683584	4415834
Vigna	3101777	4404329
Ancylostoma	3661966	4395330
Desulfosporosinus	3983942	4393685
Butyrivibrio	3731804	4273148
Poecilia	2110853	4262758
Acetobacter	3724041	4222276
Candida	3766095	4218909
Fonsecaea	3275600	4216374
Hordeum	2716080	4209596
Smittium	3313067	4193321
Marinomonas	3775244	4159182
Paramecium	3827295	4137451
Arundo	3473941	4128852
Prunus	3330722	4121991
Kwoniella	3686892	4108893
Medicago	3053062	4108562
Chlamydomonas	3669423	4108069
Colwellia	3481957	4101938
Ensifer	2170673	4092121
Yersinia	3468220	4089714
Tetrahymena	3706623	4041820
Neisseria	3507797	4039225
Leishmania	3728215	4034686
Dyadobacter	3666300	4028519
Thalassiosira	3682133	4020491
Zea	2840065	4003338
Thalassospira	3595917	3999686
Aphanomyces	3666039	3971863
Fibrobacter	3656399	3911761
Corchorus	3004098	3884097
Vitis	3173328	3878419
Salmonella	2370026	3869384
Alistipes	3248012	3848008
Mucuna	2812465	3838733
Rhodotorula	3435515	3815810
Macaca	917824	3804739
Leifsonia	3030293	3778311
Seriola	2142623	3769664
Armillaria	3422819	3765230
Phialophora	2832580	3759724
Psychrobacter	3499045	3750777
Phialocephala	3108888	3717590
Helianthus	2885053	3708377
Punica	3032213	3665864
Xiphophorus	1557023	3653677
Tenacibaculum	3128843	3646505
Trachymyrmex	2135930	3642017
Spirosoma	3259573	3641394
Scleropages	2681836	3631187
Myotis	2122443	3614867
Hyphomonas	3202596	3611726
Aureobasidium	3242637	3608351
Chlamydia	2070015	3601035
Chromera	3282232	3582062
Citrus	2908199	3580289
Panicum	2298772	3575995
Oncorhynchus	1565678	3575256
Listeria	3087846	3571676
Maribacter	2990309	3565624
Cellulomonas	3127581	3563956
Populus	2801012	3560970
Clavispora	3187514	3553716
Limnohabitans	3142675	3552027
Stylophora	3204800	3546694
Phenylobacterium	3128184	3539316
Pan	602856	3503125
Physcomitrella	3143249	3497609
Hyaloscypha	2811547	3487444
Homo	691712	3441782
Pontibacter	3129868	3429923
Comamonas	2715549	3418532
Porphyromonas	2711445	3413811
Setaria	2155805	3410183
Ochrobactrum	2784063	3403993
Danio	2457056	3393764
Alligator	2255275	3386154
Alcanivorax	2960084	3382712
Myxococcus	2973670	3379471
Erwinia	2516581	3375998
Oxytricha	2979412	3373819
Dyella	2689772	3359459
Idiomarina	2728740	3354242
Methanosarcina	3098396	3349038
Roseomonas	2666695	3346833
Capnocytophaga	3030792	3336169
Selenomonas	2974637	3332966
Brevibacterium	2848375	3323653
Desulfuromonas	2954496	3317672
Herbaspirillum	2864135	3302133
Blastopirellula	3033366	3298847
Faecalibacterium	2601001	3271828
Trametes	2789344	3266137
Stentor	2968498	3264088
Bipolaris	2611351	3228603
Phyllobacterium	2654394	3203251
Pygocentrus	2003369	3200186
Halorubrum	2886721	3199845
Nocardiopsis	2712027	3176837
Candidatus Accumulibacter	2799887	3176723
Ictalurus	2218874	3171688
Astyanax	2025369	3169306
Cajanus	2156033	3160745
Tetraodon	2066974	3154483
Stylonychia	2765630	3152007
Rhodopseudomonas	2644337	3140889
Candidatus Pelagibacter	2788594	3137610
Pongo	659383	3137566
Paramormyrops	2288497	3137532
Afipia	2131417	3130244
Trichuris	2799566	3127544
Thauera	2549808	3122877
Mus	1421105	3121932
Rosa	2443351	3118674
Folsomia	2823055	3107612
Labrenzia	2716940	3104950
Cucumis	2516743	3104085
Thermococcus	2732452	3100610
Aedes	2489394	3098893
Aegilops	892654	3095935
Lactococcus	2776993	3094930
Desulfotomaculum	2483628	3085636
Tritrichomonas	2828978	3074965
Chromobacterium	2519960	3071160
Juglans	2327735	3069472
Reticulomyxa	2816490	3057136
Rhinopithecus	590915	3045376
Muricauda	2524038	3034852
Acyrthosiphon	2201621	3033479
Austrofundulus	1834056	3027540
Trichomonas	2788102	3016903
Ciona	2752959	3012514
Noccaea	1988264	3010932
Hymenolepis	2696520	3005820
Brachypodium	2173661	2998242
Eucalyptus	2409510	2996474
Sorghum	1829506	2995307
Pseudoxanthomonas	2449461	2989838
Dorea	1637782	2988309
Polaromonas	2497029	2984857
Tuber	2696233	2979433
Blastomyces	2345664	2978684
Rhodoferax	2267156	2976783
Lactuca	2222863	2970997
Bos	1001329	2966132
Ixodes	2542038	2961918
Blastococcus	2505540	2956954
Bdellovibrio	2721433	2955588
Moraxella	2520519	2954391
Cercospora	2525117	2943997
Pristionchus	2658703	2942128
Theileria	2718154	2926693
Dorcoceras	2435447	2913883
Actinidia	2240339	2903926
Lentzea	2296098	2899510
Oreochromis	1114894	2895468
Mycolicibacter	2496853	2874792
Lingula	2571580	2872084
Saprolegnia	2473148	2869194
Virgibacillus	2065976	2864476
Pythium	2538735	2862802
Pandoraea	2500806	2845933
Branchiostoma	2567774	2835808
Hypoxylon	2319222	2829484
Leersia	1848800	2826521
Papio	231275	2815681
Daucus	2288210	2815205
Hydrogenophaga	2352113	2813850
Manihot	2028870	2812136
Nitrosospira	2347013	2811665
Musa	2273762	2809246
Rhodovulum	2119075	2794281
Rheinheimera	2347348	2793614
Pundamilia	1062956	2778012
Saccharothrix	2307076	2777882
Cercocebus	213187	2776386
Scophthalmus	1578205	2774903
Sus	1154883	2771346
Stegastes	1375016	2767142
Gorilla	331713	2766937
Hungatella	1454715	2766253
Sporosarcina	2265054	2754259
Toxoplasma	2119146	2752396
Cohnella	2377882	2745860
Crassostrea	2434807	2745177
Bartonella	2530273	2740810
Geobacillus	1708356	2737812
Strongylocentrotus	2459966	2737633
Amphimedon	2516358	2728879
Theobroma	1903583	2726677
Saccharopolyspora	2357341	2716123
Methylomonas	2317958	2713829
Gambusia	1145067	2712806
Flavonifractor	1741708	2710427
Brachybacterium	2253599	2709252
Vitrella	2488223	2706986
Callithrix	659416	2695928
Aotus	633074	2684155
Cebus	594886	2666185
Hyphomicrobium	2350827	2662665
Prochlorococcus	2427949	2659992
Rattus	1068999	2656766
Delphinapterus	367640	2656709
Papilio	2120911	2653150
Streptosporangium	2072256	2647456
Dictyostelium	2393160	2646963
Nomascus	573579	2646366
Providencia	2042022	2644986
Mustela	633309	2643944
Colobus	380106	2643870
Phaseolus	1507919	2643329
Enhydra	590068	2641612
Trema	1299854	2631893
Capsella	1511564	2627882
Winogradskyella	2159234	2624445
Mandrillus	194027	2622444
Canis	904053	2621223
Physeter	617500	2617596
Verticillium	2287519	2616354
Ailuropoda	659008	2615200
Odobenus	579891	2613078
Saimiri	604425	2610925
Beauveria	1907738	2606282
Sporothrix	2199149	2594526
Tilletia	2368828	2593827
Trichechus	1106091	2593573
Parasponia	1288313	2592015
Culex	2016968	2575663
Microbotryum	2361705	2575635
Entamoeba	2365616	2567171
Ovis	771726	2560008
Biomphalaria	2230421	2559154
Laccaria	2237819	2555516
Neophocaena	364301	2553565
Babesia	2359998	2552446
Tolypocladium	2027726	2547658
Eutrema	1459557	2540213
Piromyces	2106964	2536708
Gasterosteus	1537214	2533963
Lipotes	472891	2531852
Mizuhopecten	2232237	2529430
Phaeobacter	1717742	2529417
Monodelphis	1378467	2524136
Felis	821026	2522800
Phoenix	1967461	2521488
Neomonachus	323182	2516502
Magnetospirillum	2261183	2514328
Gilliamella	2309500	2513736
Carlito	1092025	2513442
Poeciliopsis	1058976	2510826
Lepisosteus	1778869	2508624
Dipodomys	1215156	2508335
Aquimarina	2181004	2504728
Mesocricetus	923882	2496546
Balaenoptera	530093	2495017
Steinernema	2145791	2488684
Ursus	590023	2486855
Latimeria	1891118	2485647
Heterocephalus	1111669	2484773
Nelumbo	1889241	2477961
Erinaceus	1268433	2474635
Takifugu	1440427	2469474
Photorhabdus	2184197	2469433
Guillardia	2242470	2461864
Absidia	2185035	2450302
Ricinus	1711422	2447797
Serendipita	2211914	2446249
Trichophyton	1914103	2442884
Microvirga	2133018	2441822
Chlorocebus	261123	2440146
Haemophilus	1944165	2439377
Archangium	2056423	2439251
Equus	940450	2436973
Pseudooceanicola	1838326	2435024
Otolemur	1004638	2434153
Azoarcus	1972576	2431335
Kocuria	1998934	2430852
Cryptosporidium	2257378	2422877
Cicer	1581449	2418940
Cynara	1737129	2418165
Methylophaga	2136651	2417490
Loxodonta	1015183	2412447
Pisolithus	2106646	2411163
Mucor	1963054	2411008
Capitella	2142746	2404112
Pomacea	2126663	2394694
Propithecus	868441	2386306
Hanseniaspora	2162349	2382543
Asticcacaulis	2165130	2380533
Oryctolagus	1089717	2378389
Ornithodoros	2049671	2372085
Cricetulus	964061	2368358
Handroanthus	1810676	2364867
Anas	1071000	2364412
Cephalotus	1830906	2357390
Erythranthe	1815065	2350497
Moniliophthora	2070826	2348897
Leptonychotes	314221	2345117
Ictidomys	891180	2341038
Pteropus	994542	2337211
Niastella	2085795	2334583
Apostichopus	2101505	2334420
Anolis	1528054	2329981
Zymoseptoria	2015214	2329525
Marchantia	2063313	2327954
Leptomonas	2070436	2323041
Micromonas	2072937	2320490
Aquilegia	1851897	2320468
Aeromicrobium	2055401	2317549
Fukomys	1055180	2316643
Rachicladosporium	2062017	2313828
Bactrocera	1471160	2308188
Sclerotinia	1723138	2308033
Cavia	991725	2308000
Coleophoma	1954123	2306909
Coffea	1790067	2305801
Sarcophilus	1216122	2300079
Lygus	1955023	2298334
Aureimonas	1840867	2293145
Morus	1679829	2287368
Periophthalmus	1491475	2287143
Altererythrobacter	1668455	2287066
Sulfurimonas	2046088	2279254
Collinsella	1970455	2275882
Nonlabens	2010067	2273856
Ruminiclostridium	1790717	2272397
Tolypothrix	918936	2272282
Lutibacter	1922889	2271158
Pseudocercospora	1665677	2270272
Prauserella	1683533	2270222
Tursiops	403648	2266583
Gallus	645658	2261302
Komagataeibacter	1731545	2256694
Dendrobium	1850694	2255946
Jatropha	1583854	2254680
Peptoniphilus	1630743	2253627
Roseivivax	1779017	2252203
Cyanothece	1935084	2245002
Albugo	2047293	2240200
Patagioenas	661011	2235592
Coprococcus	1448399	2235121
Roseobacter	1247798	2230556
Tupaia	1099233	2225666
Amanita	1918589	2225188
Octopus	1975239	2224619
Photinus	1689884	2222843
Diploscapter	1831130	2204127
Pyrenophora	1688066	2204117
Diaporthe	1821487	2203190
Dichanthelium	1322642	2202891
Jannaschia	1819852	2198100
Saccharomyces	1953397	2191679
Spodoptera	1521095	2189770
Hoeflea	1849447	2181684
Planococcus	1862248	2173788
Saccharomonospora	1796081	2161218
Onchocerca	1674113	2156927
Pelodiscus	1171032	2151881
Micrurus	1273848	2151724
Selaginella	1929537	2150695
Methanobrevibacter	1954784	2143922
Chelonia	1234722	2141923
Gigaspora	1909038	2140228
Giardia	2024873	2138065
Scytonema	1601552	2136880
Diplodia	1714331	2136495
Polynucleobacter	1933496	2129274
Emiliania	1940777	2126465
Neocallimastix	1736708	2126421
Klebsormidium	1906073	2122657
Iconisemion	875803	2115473
Oscillibacter	1766428	2108843
Purpureocillium	1682709	2106737
Pelomonas	1825207	2103465
Apis	1401280	2103315
Marssonina	1556060	2100851
Chaetomium	1657939	2097097
Cadophora	1599949	2094622
Emmonsia	1455470	2094438
Macleaya	1571775	2088761
Kibdelosporangium	1683291	2087344
Ustilago	1610839	2084924
Shigella	587901	2084707
Rutstroemia	1710711	2082381
Pectobacterium	1721528	2075403
Calocera	1805892	2074845
Halobacteriovorax	1787433	2073533
Toxocara	1667387	2070137
Fibularhizoctonia	1818107	2067835
Collimonas	1813007	2062796
Blattella	1677979	2061926
Capronia	1576817	2057978
Chlorella	1807164	2050236
Williamsia	1570306	2040123
Neotoma	904830	2035785
Diversispora	1817357	2029475
Lottia	1779783	2025716
Schizosaccharomyces	1847609	2021880
Stachybotrys	1696786	2018952
Thioclava	1630429	2012775
Amborella	1657229	2009998
Methanobacterium	1825587	2005900
Lonchura	525942	2001497
Atta	811300	2001181
Orchesella	1769787	1999083
Helobdella	1798246	1997885
Camelus	948110	1997802
Rhipicephalus	1463494	1997645
Columba	514913	1991387
Celeribacter	1416267	1986370
Exidia	1775381	1976695
Ornithorhynchus	1290131	1975605
Anthurium	1534359	1970961
Spinacia	1552624	1968925
Oceanobacillus	1646737	1968400
Nasonia	1027610	1966013
Ananas	1542674	1963997
Olsenella	1761682	1963736
Echinococcus	1552802	1963626
Amblyomma	1510944	1962875
Pseudanabaena	1779301	1962088
Lechevalieria	1445273	1961798
Roseibacillus	1827011	1960295
Amazona	792924	1959657
Micavibrio	1743839	1952198
Oikopleura	1776535	1951638
Arabis	1256760	1951166
Ficedula	609483	1950835
Lewinella	1769443	1946377
Ectocarpus	1753092	1938571
Rhynchosporium	1538161	1938404
Bodo	1793822	1937830
Colinus	399611	1936834
Schistocephalus	1748458	1933247
Meiothermus	1757678	1930715
Exiguobacterium	1753261	1923978
Anabaena	927459	1920257
Rhizophora	1497214	1916447
Dysgonomonas	1701890	1915793
Paraglaciecola	1416940	1915594
Neorhizobium	1340195	1913457
Halanaerobium	1718570	1913297
Kutzneria	1649584	1912994
Actinokineospora	1621358	1912064
Callipepla	372268	1909637
Pseudocohnilembus	1733346	1909627
Batrachochytrium	1739412	1905106
Loktanella	1240413	1899825
Megasphaera	1549936	1898482
Lichtheimia	1679569	1898031
Planoprotostelium	1734878	1896196
Fistulifera	1734713	1890150
Clavibacter	1574626	1889830
Agromyces	1644163	1887121
Clunio	1610139	1877425
Methylorubrum	1176553	1875218
Anoxybacillus	1359133	1873810
Veillonella	1696838	1873488
Cystobacter	1561990	1871062
Zygosaccharomyces	1654463	1867859
Apostasia	1497574	1862955
Sandaracinus	1674148	1862425
Shinella	1195044	1860850
Limosa	812417	1858506
Opisthorchis	1259430	1858377
Brugia	1147289	1857588
Mycena	1627778	1856212
Kazachstania	1594398	1854847
Planctomyces	1505498	1851487
Malassezia	1677696	1849065
Zostera	1555631	1848163
Arenibacter	1557962	1845178
Clostridioides	761728	1844600
Meleagris	514354	1843736
Tribolium	1496517	1842769
Aequorivita	1566831	1842523
Paxillus	1575466	1840790
Ophiophagus	980285	1839651
Pusillimonas	1538391	1838482
Microcystis	1673232	1837293
Rhizobacter	1550203	1834683
Nematostella	1607981	1825741
Stomoxys	1224895	1823268
Spiroplasma	1636324	1820693
Musca	1216925	1817150
Naegleria	1666534	1815812
Arion	1554572	1808705
Cryobacterium	1588601	1808642
Microbispora	1510252	1807652
Pelagibacterium	1251421	1805884
Valsa	1480911	1805664
Sulfurovum	1589772	1803521
Histoplasma	1375997	1803018
Trichoplax	1636453	1801638
Taeniopygia	392489	1795977
Planktothrix	1606341	1795533
Salipiger	694147	1795350
Acidithiobacillus	1601201	1792042
Cryptotermes	1353573	1789320
Alicyclobacillus	1614430	1787279
Gluconobacter	1556687	1784030
Ostreococcus	1577016	1782906
Ktedonobacter	1627367	1777519
Cuscuta	1414495	1775896
Neurospora	1305167	1775159
Galerina	1484561	1771407
Homalodisca	954163	1770373
Cyphomyrmex	904736	1766068
Cyanobium	1368786	1765292
Sphaerisporangium	1289169	1763653
Chrysochromulina	1606092	1759914
Periconia	1448739	1759506
Graphocephala	1174553	1757662
Sporisorium	1324770	1757026
Rhizopogon	1452652	1747440
Parastrongyloides	1405281	1745233
Cystoisospora	1547117	1743431
Cuerna	926912	1739268
Haloferax	1557233	1739186
Stegodyphus	1457311	1734783
Fictibacillus	1475546	1733899
Oribacterium	1504616	1727055
Peniophora	1526656	1726794
Strigamia	1516918	1726461
Angiostrongylus	1373578	1725054
Microbulbifer	1548773	1721381
Trichomalopsis	808998	1715078
Cyclobacterium	1510480	1714916
Syntrophus	1527353	1712674
Lasius	1083974	1712569
Syntrophorhabdus	1547914	1709527
Lepeophtheirus	1521971	1708811
Coccidioides	1405655	1706226
Magnetovibrio	1497214	1706195
Halobacillus	1496043	1702739
Clonorchis	1104822	1701957
Erysipelatoclostridium	981303	1700784
Proteus	815204	1699933
Lucilia	1197098	1698991
Pestalotiopsis	1399109	1686955
Algibacter	1218659	1685616
Pichia	1510772	1683455
Hondaea	1532828	1682901
Marinovum	1385769	1681698
Thiobacillus	1464145	1680117
Glomus	1309433	1678309
Sistotremastrum	1495093	1675945
Propionibacterium	1076844	1673304
Methanothrix	1536731	1673085
Melipona	1088766	1672664
Heliothis	924191	1672470
Clastoptera	1361166	1671933
Culicoides	1420869	1671532
Ramazzottius	1493595	1671028
Stigmatella	1429999	1668076
Ooceraea	1091887	1664583
Cellvibrio	1492796	1659462
Rathayibacter	1481467	1658204
Corynespora	1328148	1655949
Pseudobutyrivibrio	1413608	1653081
Enhygromyxa	1506926	1653026
Neospora	1341675	1643711
Enterovibrio	1346386	1643326
Paracoccidioides	1310872	1640955
Cervus	590182	1640018
Francisella	1483704	1639952
Sporomusa	1450210	1638365
Pezoloma	1170010	1636206
Besnoitia	1397284	1630534
Botrytis	1156105	1630504
Nephila	935814	1629566
Brachyspira	1476848	1626350
Pedosphaera	1487360	1625975
Schizopora	1426252	1622546
Luteibacter	1065696	1622383
Volvox	1377406	1621896
Dickeya	1176457	1620189
Polyporus	1311197	1619372
Rhodoplanes	1365060	1618494
Sphaerochaeta	1485627	1615611
Weissella	1370530	1612982
Hammondia	1034455	1610096
Roseateles	1272367	1609383
Aurantimonas	1124684	1605852
Gemmatimonas	1457119	1604485
Achlya	1268531	1601911
Mortierella	1381083	1601182
Fragilariopsis	1456682	1601106
Ascaris	1243363	1600757
Gonium	1351897	1597332
Nitratireductor	1286061	1595308
Camponotus	944373	1594174
Bursaphelenchus	1419861	1591398
Noviherbaspirillum	1288225	1589462
Bacteriovorax	1349775	1589408
Tetradesmus	1437964	1585427
Alternaria	1093124	1584268
Tannerella	968473	1583642
Oidiodendron	1271417	1581259
Marinobacterium	1353804	1578892
Robiginitomaculum	1417499	1578288
Gramella	1319031	1576974
Ceratitis	982887	1576880
Clonostachys	1284652	1575413
Glaciecola	1165056	1574165
Actinosynnema	1187246	1572022
Fluviicola	1392513	1571248
Larimichthys	849612	1570079
Clohesyomyces	1283137	1568458
Danaus	1149841	1567559
Pyrenochaeta	1191788	1566406
Acromyrmex	522998	1566161
Salegentibacter	1316005	1565266
Pseudovibrio	1414927	1564001
Leucobacter	1360967	1563061
Hypsizygus	1297908	1559960
Aerococcus	1343465	1558493
Haemonchus	1127907	1557080
Salpingoeca	1417850	1555816
Thermus	1406084	1552413
Kluyveromyces	1363195	1552401
Eremothecium	1350560	1549942
Glarea	1250149	1548867
Bombyx	1142211	1544680
Elizabethkingia	1298830	1540875
Rothia	1210903	1540560
Runella	1366647	1539080
Piloderma	1303219	1538472
Lupinus	1121792	1532016
Allomyces	1396598	1528090
Verrucosispora	1108136	1527738
Beggiatoa	1364195	1527406
Dendroctonus	1265692	1526544
Butyricicoccus	990622	1520974
Stagonospora	1120653	1517114
Yoonia	1050850	1514014
Anaeromyces	1174187	1509208
Gimesia	1381124	1507898
Leeuwenhoekiella	1245317	1507184
Tetrasphaera	1263532	1506042
Porphyrobacter	1247064	1506017
Anaeromyxobacter	1352432	1505247
Coprobacillus	780361	1503146
Raphidocelis	1315202	1502429
Dietzia	1328638	1501455
Kosakonia	472679	1501296
Pseudorhodoferax	937783	1498713
Thraustotheca	1241255	1497614
Callorhinchus	1159663	1497585
Hypholoma	1249148	1495376
Harpegnathos	988312	1495339
Ogataea	1321870	1494087
Tetranychus	1335793	1493816
Erysiphe	1276300	1491059
Myroides	1310718	1488992
Magnaporthe	1231385	1488456
Anaerococcus	1224467	1486709
Fischerella	1035703	1486543
Pochonia	1032956	1484851
Actinopolyspora	1326305	1483684
Neonectria	1141931	1483421
Acanthamoeba	1340743	1480221
Delftia	931525	1479759
Thioalkalivibrio	1292044	1478477
Paraphaeosphaeria	1179501	1472979
Scytalidium	1185164	1467364
Nipponia	259982	1464760
Anaerotruncus	1137428	1463504
Odoribacter	766517	1461508
Aptenodytes	163969	1458904
Chondromyces	1300708	1457751
Diaphorina	1250161	1456654
Ganoderma	1179665	1456371
Nippostrongylus	1079826	1455857
Cuculus	432861	1450745
Carnobacterium	1267425	1450290
Formosa	1146158	1448967
Gaeumannomyces	1069979	1448832
Gemmobacter	1073733	1448448
Ceraceosorus	1286778	1445530
Habropoda	898908	1444402
Hypsibius	1290925	1443923
Plasmopara	1160096	1443412
Maritimibacter	1114659	1440798
Oncopeltus	1203780	1438203
Pseudarthrobacter	823226	1437284
Tulasnella	1285747	1434436
Phytomonas	1305522	1432147
Charadrius	271584	1431582
Subdoligranulum	848845	1430608
Schizaphis	808766	1427025
Moesziomyces	1107271	1425459
Asanoa	1230097	1423897
Sphaerobolus	1293072	1421463
Parastagonospora	1054031	1420360
Zootermopsis	1033661	1420338
Pediculus	1189383	1419947
Thalassobius	1109021	1414254
Botryobasidium	1247775	1413308
Coprinopsis	1197105	1411106
Sutterella	1185979	1406195
Cellulophaga	1075315	1406155
Rhodnius	940987	1405968
Operophtera	1095548	1405864
Cavenderia	1256421	1401461
Bambusicola	375260	1400464
Zeugodacus	731012	1399703
Postia	1151993	1399223
Corvus	345754	1398855
Jaapia	1177970	1397527
Actinoalloteichus	1208374	1397095
Calypte	454538	1396158
Aureococcus	1252078	1393643
Candidatus Sulfopaludibacter	1259122	1392922
Rhabditophanes	1234339	1391025
Desulfitobacterium	1219506	1389439
Arenimonas	1207103	1388806
Genlisea	1082653	1380413
Coniochaeta	1114530	1380196
Chryseolinea	1217745	1379918
Dufourea	908922	1378565
Wickerhamomyces	1196352	1378222
Cyberlindnera	1196740	1376149
Hortaea	1152765	1375615
Streptacidiphilus	1115951	1371411
Thalassotalea	1173897	1364645
Venturia	1164768	1364014
Balneola	1238154	1363681
Leptotrichia	1202642	1361786
Sipha	982537	1361779
Pygoscelis	151787	1361482
Picoides	460030	1361285
Melampsora	1210816	1361053
Rhizoclosmatium	1236438	1360255
Macrophomina	992235	1358374
Flammeovirga	1234968	1358063
Sulfobacillus	1254495	1357424
Arthrobotrys	1101575	1353103
Candidatus Entotheonella	1241727	1353003
Thiothrix	1173533	1351518
Siphonobacter	1202172	1348766
Aliivibrio	1144643	1345388
Jiangella	1190529	1345294
Loa	886731	1342810
Kluyvera	585365	1342049
Granulicella	1205651	1341870
Aminobacter	1030902	1340672
Struthio	410394	1339279
Scleroderma	1118303	1336898
Curvibacter	877488	1333039
Jeotgalibacillus	898331	1332988
Modestobacter	1062611	1332416
Schizophyllum	1139767	1331933
Perkinsus	1226818	1331089
Hebeloma	1082698	1330787
Heterostelium	1186966	1328850
Pediococcus	1125748	1328144
Neovison	167147	1328035
Parapedobacter	1162794	1327301
Egretta	259972	1325399
Wuchereria	667034	1323659
Sulfurospirillum	1197813	1323203
Cronobacter	972309	1319988
Tetraselmis	1191923	1319934
Leisingera	1055584	1319530
Parasitella	959824	1318322
Gardnerella	911182	1317532
Natrinema	1003626	1317044
Diplocarpon	907886	1316598
Tessaracoccus	1152321	1313417
Gracilibacillus	1125735	1313086
Rosellinia	1066917	1312828
Tetrapisispora	1120061	1312356
Dactylellina	1060566	1311584
Pelotomaculum	1140691	1311409
Microdochium	1073035	1309258
Suillus	1037352	1307560
Thiomonas	1137068	1307486
Psychromonas	1142798	1301928
Anaerostipes	763153	1301810
Tropilaelaps	1151959	1300275
Naumovozyma	1095615	1299097
Glutamicibacter	628034	1298201
Thecamonas	1183354	1297629
Rana	1004453	1292734
Cylindrobasidium	1114963	1291879
Methylotenera	1134822	1289962
Rhinocladiella	949414	1289830
Chelatococcus	995114	1289794
Yangia	829265	1289195
Desulfobulbus	1139401	1287980
Alloactinosynnema	1062382	1285454
Flavihumibacter	1125816	1285014
Epicoccum	932456	1284252
Rodentibacter	1067869	1283814
Eisenbergiella	383783	1283595
Globodera	1145783	1282775
Gonapodya	1159426	1281708
Spirochaeta	1146350	1278945
Opisthocomus	323328	1278804
Porphyra	1136757	1276508
Podospora	1019884	1276031
Manacus	359965	1275310
Salinisphaera	1145961	1270971
Oleiphilus	920314	1270565
Mycosphaerella	756175	1268105
Echinostoma	1064713	1265942
Anisakis	1025214	1265885
Glycomyces	993734	1265729
Tinamus	460507	1265717
Tieghemostelium	1124536	1260921
Stemphylium	794587	1256513
Kaistia	931236	1254379
Blumeria	1071618	1251809
Nitrospina	1132674	1250723
Necator	832102	1248387
Pseudomassariella	987940	1243289
Brenneria	953788	1242860
Fomitopsis	966837	1240996
Raoultella	399405	1240517
Ramularia	997800	1239395
Ascochyta	863415	1238411
Epulopiscium	1115983	1234306
Methylobacter	919837	1233757
Plantactinospora	998015	1232820
Leptosphaeria	917624	1232661
Phormidium	979122	1231726
Exserohilum	785747	1231543
Cyphellophora	998119	1229640
Phycomyces	1064933	1229466
Magnaporthiopsis	876829	1225692
Solenopsis	735986	1225098
Pasteurella	953589	1225038
Pneumocystis	1101671	1224003
Parageobacillus	483650	1222020
Daldinia	876474	1218913
Acidiphilium	1065790	1217029
Haloterrigena	858499	1215960
Debaryomyces	1037531	1215636
Chlorobium	1020989	1214978
Basidiobolus	1085277	1214786
Meloidogyne	1070640	1213571
Lelliottia	358448	1210317
Enterobius	992572	1209756
Castor	375076	1208987
Lobosporangium	1013014	1204507
Sphaeroforma	1103329	1202687
Cohaesibacter	1043650	1202466
Aneurinibacillus	1039229	1202101
Grifola	981132	1201240
Flagellimonas	950174	1199715
Dothistroma	960673	1198469
Laetiporus	963635	1194708
Eggerthella	844373	1187204
Pseudodesulfovibrio	870977	1186783
Stappia	976210	1184333
Fopius	868213	1183850
Martelella	981382	1182712
Parvibaculum	996499	1182515
Psychrobacillus	743657	1182210
Monoraphidium	1034398	1182032
Phanerochaete	973482	1180475
Akkermansia	1089973	1179783
Torrubiella	937715	1177303
Moorea	1047469	1175323
Oesophagostomum	844097	1175294
Gemmata	1062986	1173790
Candidatus Cloacimonas	1055401	1173768
Jishengella	505089	1173340
Desulfobacterium	1019387	1171937
Domibacillus	998393	1170309
Shimia	899490	1169018
Sordaria	733688	1165900
Helicocarpus	839033	1165413
Methanoculleus	979899	1164654
Endocarpon	976470	1162595
Taenia	783578	1162333
Lutzomyia	791102	1161648
Janibacter	962944	1161329
Pyronema	1007864	1160238
Phycicoccus	998254	1158621
Leucoagaricus	958075	1156831
Psychroflexus	989123	1156434
Nannochloropsis	1045620	1155572
Morganella	770510	1154440
Pyrobaculum	1041839	1153054
Micrococcus	748052	1152763
Sphingorhabdus	929586	1151810
Neolentinus	911102	1147715
Kordia	963462	1145013
Verruconis	960419	1144648
Trichosporon	1000417	1143878
Rahnella	810549	1141963
Teladorsagia	796550	1141389
Blastocystis	1046284	1141030
Emticicia	991551	1140700
Niabella	1005493	1139317
Mesocestoides	953746	1139234
Terriglobus	1029712	1138804
Nitrobacter	912903	1137777
Serpula	929819	1136192
Mitsuaria	913124	1135220
Dictyocaulus	854517	1133514
Singulisphaera	1027487	1133201
Endozoicomonas	988201	1132440
Heligmosomoides	887863	1130819
Rasamsonia	860577	1130259
Phlebia	929854	1129257
Citromicrobium	698963	1128445
Eutypa	892169	1127396
Micractinium	957992	1127325
Azotobacter	911497	1127171
Gelatoporia	915636	1126573
Tumebacillus	1012207	1122332
Syphacia	916976	1120905
Gloeophyllum	876422	1119824
Pleurotus	927330	1119367
Byssochlamys	841908	1116645
Spizellomyces	988833	1115015
Fulvimarina	828686	1114876
Daedalea	841996	1112958
Polytolypa	882042	1112636
Monosiga	1015225	1112229
Moritella	989061	1108860
Coniella	880213	1106819
Thelazia	886122	1105943
Choanephora	864879	1104679
Cellulosimicrobium	766387	1104504
Methylocystis	949636	1103935
Sanguibacter	941751	1103882
Wolfiporia	876917	1102238
Filimonas	969537	1101286
Heterobasidion	915358	1100499
Defluviimonas	819509	1099386
Pontibacillus	936283	1097250
Anaerocolumna	937728	1096264
Madurella	818211	1095917
Pyrrhoderma	932839	1094455
Triatoma	549478	1093585
Anaerobacillus	888999	1093352
Tetrabaena	949899	1093084
Bathycoccus	966843	1090986
Azospira	876646	1090260
Buceros	308734	1089505
Pseudoruegeria	833469	1089258
Phlebiopsis	877125	1088105
Romboutsia	895707	1086095
Actinophytocola	914424	1085367
Phaeodactylum	970890	1084873
Cycloclasticus	962789	1083953
Heterorhabditis	935939	1083282
Buttiauxella	821175	1082542
Syntrophomonas	956535	1081823
Ponticaulis	954761	1080514
Ophiostoma	848712	1080263
Elaeophora	686525	1080151
Elsinoe	822948	1078759
Leuconostoc	965892	1077098
Kangiella	955436	1076542
Minicystis	950167	1074790
Roseivirga	928495	1071116
Rickettsia	984288	1071024
Opitutus	952579	1068949
Cedecea	507069	1068344
Panstrongylus	533261	1067084
Hydatigera	733974	1063192
Epibacterium	626884	1060033
Capsaspora	964594	1058325
Scedosporium	799075	1058291
Gongylonema	883271	1057112
Penicilliopsis	792954	1056543
Coniosporium	852005	1055502
Sphaerulina	791839	1055236
Trichobilharzia	880313	1053003
Hungateiclostridium	752398	1052556
Lentinula	866157	1051561
Hyaloperonospora	839355	1051472
Thielavia	759342	1048967
Acidomyces	848135	1048949
Wolbachia	908039	1046709
Pleomorphomonas	881380	1046579
Haloarcula	935035	1046161
Ahrensia	855704	1046154
Rubrivivax	855848	1044405
Anguilla	934629	1043878
Maricaulis	803844	1043690
Advenella	923327	1043000
Pelosinus	920053	1041303
Tardiphaga	604265	1040466
Acremonium	789206	1036387
Sulfuricurvum	912812	1033565
Faecalicatena	676939	1033144
Pseudozobellia	794848	1031725
Amorphotheca	746075	1031149
Syncephalastrum	866333	1029759
Methanosphaera	943490	1029597
Cutibacterium	519101	1027300
Alkaliphilus	871032	1026445
Agrilus	830877	1024572
Petromyzon	862078	1023951
Agaricus	839407	1023148
Wallemia	912398	1019751
Phlebotomus	720555	1018322
Termitomyces	830654	1016493
Leucosporidium	867904	1015887
Thermothelomyces	720991	1015850
Gracilariopsis	907130	1015253
Dracunculus	855243	1012398
Baudoinia	813193	1012193
Emergomyces	565397	1011939
Plasmodiophora	919908	1011809
Moelleriella	751861	1011716
Microsporum	672119	1011694
Alkalibacterium	885150	1010527
Leclercia	261235	1009754
Frigoribacterium	697377	1009751
Nannizzia	578239	1009721
Lomentospora	744659	1007744
Ustilaginoidea	740579	1007371
Dialister	873889	1006870
Grosmannia	800668	1006808
Claviceps	762151	1006235
Catenaria	906275	1003401
Drechmeria	750999	1002246
Salinispora	709074	1001410
Actinobacillus	748836	1000772
Gymnopus	866139	999794
Oceanicaulis	742329	998545
Mumia	238145	998320
Tsukamurella	876442	996808
Desmodus	331879	996232
Mesotoga	913339	994708
Sphaceloma	747953	993753
Knoellia	812756	989894
Sarcoptes	846256	989386
Kushneria	875192	988738
Neofusicoccum	668783	988216
Acaromyces	847788	987904
Skermanella	852843	987665
Lyngbya	585101	987499
Larkinella	841981	986804
Acetobacterium	882678	984101
Vitiosangium	730125	981142
Fervidobacterium	878263	977699
Tauraco	219602	975844
Desulfobacter	864009	974941
Ceratocystis	791493	972641
Parvularcula	816192	972637
Litoreibacter	778140	972238
Fibroporia	760527	971679
Hafnia	594652	971043
Moorella	860411	970736
Helicoverpa	503705	970429
Pseudozyma	634475	970118
Isoptericola	802980	968306
Fusicatenibacter	96082	965872
Leptosomus	204733	965722
Gluconacetobacter	543711	965321
Limimaricola	791746	963385
Nestor	222543	959141
Candidatus Brocadia	845586	958837
Promicromonospora	826891	958620
Prosthecochloris	830737	958512
Acanthisitta	275710	957753
Desulfomicrobium	848294	950343
Hirsutella	733941	948555
Acidocella	824993	946449
Caloramator	771073	945118
Grimontia	751826	942006
Chroococcidiopsis	431988	941963
Hesseltinella	798476	940358
Phaethon	184486	940105
Blastomonas	759359	939789
Umbilicaria	769580	939315
Natronorubrum	713211	938699
Xylona	759977	935117
Fasciola	765218	933618
Angomonas	827800	932580
Candidatus Scalindua	833177	932266
Pelobacter	800052	932093
Citreicella	155734	929938
Solimonas	802089	929812
Nematocida	856633	928478
Balearica	175123	927654
Komagataella	821910	922970
Coccomyxa	821351	922363
Millerozyma	791718	922082
Smithella	816201	919597
Natrialba	766703	919104
Tyto	207302	918634
Halioglobus	796705	916401
Candidatus Endolissoclinum	638817	916118
Phalacrocorax	198138	914998
Kineococcus	794782	914607
Snodgrassella	821163	914280
Pluralibacter	520173	913304
Terribacillus	723032	913054
Nakamurella	783518	911191
Melanaphis	401478	909837
Pseudolabrys	763244	908059
Candidatus Magnetomorum	799319	907964
Reichenbachiella	807681	907422
Lachnoanaerobaculum	781116	906242
Salinicoccus	800586	906057
Sulfolobus	719138	903353
Caldicellulosiruptor	807861	903162
Desulfococcus	790243	903109
Soboliphyme	808567	903007
Mesitornis	241625	902243
Uncinocarpus	673334	902137
Petrotoga	798216	898515
Thermotoga	662065	897947
Phaeoacremonium	662645	897320
Dacryopinax	719275	896413
Peptostreptococcus	736394	896028
Monilinia	589094	895417
Auxenochlorella	797190	895246
Cariama	179367	893834
Thermoanaerobacterium	773526	893439
Oryctes	713705	892856
Trichococcus	674184	892155
Eufriesea	538920	891629
Tsuchiyaea	389721	890599
Atopobium	734155	890401
Fabibacter	763347	890024
Intoshia	804380	887495
Kribbella	774171	886766
Euroglyphus	752960	886031
Methylibium	709329	884865
Hepacivirus	874240	884233
Haliea	716869	883765
Halothiobacillus	786002	882508
Phormidesmis	737720	882283
Cryptosporangium	757467	881180
Thermoanaerobacter	629096	881125
Meira	756504	879241
Alcaligenes	711330	879200
Starkeya	686023	878914
Halococcus	791851	878769
Leptospirillum	793838	877657
Oscillatoria	635614	876496
Puniceibacterium	643471	876221
Sphingosinicella	718695	876080
Edwardsiella	701119	874127
Borrelia	781952	873852
Ichthyophthirius	774416	872919
Desulfallas	747106	872918
Antrostomus	197241	871848
Hahella	761509	871676
Phaeomoniella	709893	871171
Nitrosopumilus	716711	871033
Cyclospora	764828	870750
Hydra	765639	870663
Pyrococcus	678459	870055
Catenovulum	756192	868805
Pelecanus	155122	868755
Cutaneotrichosporon	736877	866303
Catenulispora	755197	865489
Thiocapsa	746618	864302
Gallibacterium	729644	863783
Chlamydotis	192764	863570
Mesonia	682252	860579
Marivita	651824	860367
Thelohanellus	778524	857636
Lautropia	716311	857502
Naematelia	714729	857054
Ramlibacter	675263	856034
Elaphomyces	671128	855262
Trichormus	170227	855126
Testicularia	660118	854419
Jaminaea	730861	852944
Coraliomargarita	775265	852631
Ectothiorhodospira	655317	851736
Henriciella	710873	851715
Desulfobacula	749797	850893
Syntrophobacter	748698	850012
Haliaeetus	149733	849029
Gordonibacter	575152	848555
Microcoleus	605033	848035
Pirellula	758101	843979
Saitoella	741628	842642
Pseudoflavonifractor	536145	841401
Dokdonia	698273	841204
Tamlana	633031	840651
Pseudomicrostroma	718889	839866
Labilithrix	753287	839187
Octadecabacter	668764	838405
Tilletiopsis	708839	838165
Melanopsichium	573443	837055
Acidianus	719232	834155
Alphainfluenzavirus	816277	832187
Fibrella	705942	831910
Thermofilum	744155	831861
Kockovaella	704918	831784
Vagococcus	569630	831349
Conidiobolus	750833	831194
Arachidicoccus	723672	830910
Thiomicrospira	712597	830706
Pseudacidovorax	661639	830091
Paludibacter	719251	829483
Methyloceanibacter	734794	827038
Phycisphaera	741610	825266
Methanolobus	736512	825001
Salinivibrio	708111	820041
Confluentimicrobium	327025	819131
Cylindrospermum	607943	818665
Zunongwangia	647347	815517
Fistulina	698852	815293
Ascosphaera	681513	814303
Chondrus	721882	813320
Hirondellea	700316	813296
Phoenicopterus	127982	811860
Paenisporosarcina	524356	809724
Methylosinus	693975	808789
Fulmarus	127654	807690
Tilletiaria	701153	807457
Yarrowia	714837	807120
Butyricimonas	424713	806233
Oceanicola	591668	805421
Eschrichtius	157491	804997
Subtercola	698604	803553
Chloroflexus	728458	803527
Agreia	582793	800859
Gemmiger	547176	799110
Apaloderma	213593	799068
Methanoregula	722703	798326
Agrococcus	680691	797710
Adhaeribacter	698770	796743
Paeniclostridium	436806	796195
Salinicola	665191	796007
Mixia	706159	795153
Salipaludibacillus	661890	794503
Marivirga	691653	794102
Pararhodobacter	633389	794030
Galactomyces	693320	792639
Gemella	612342	792239
Azorhizobium	624778	792054
Intrasporangium	641568	791109
Friedmanniella	687280	788465
Halogeometricum	663663	785122
Bizionia	592394	785096
Scylla	658425	784421
Draconibacterium	679224	783169
Luteimonas	564913	782983
Coprobacter	317185	782535
Ferrimonas	679499	781027
Hyalangium	629205	779364
Tistrella	661517	778301
Thermodesulfovibrio	682523	778115
Methanococcus	698938	777746
Nyssomyia	484897	777282
Trepomonas	717745	776278
Thalassococcus	532769	775958
Pseudogulbenkiania	427011	775524
Acidihalobacter	674062	775124
Merops	216682	773909
Gavia	129021	772118
Eurypyga	191479	771883
Thalassobium	444537	770990
Microlunatus	661154	769761
Linderina	683662	768076
Acaryochloris	676482	767515
Rufibacter	663111	763853
Tatumella	567025	763017
Conexibacter	676871	761711
Brettanomyces	674883	761602
Escovopsis	562653	761373
Xanthophyllomyces	667244	758980
Robinsoniella	635425	756917
Enhydrobacter	470643	754988
Kalmanozyma	473837	754648
Rubinisphaera	535378	753308
Aggregatibacter	601150	752197
Furculomyces	134726	751837
Lipomyces	656493	751655
Methanocella	682081	751392
Phascolarctobacterium	658223	750895
Actinopolymorpha	647223	743339
Podiceps	154643	741255
Mariniphaga	635856	739466
Frateuria	565777	738487
Terrabacter	615218	737824
Ascoidea	643975	737532
Pterocles	176491	733028
Nannocystis	657045	731316
Fimbriiglobus	651354	728515
Lachnospira	424794	728195
Dechloromonas	596271	727884
Fonticula	666607	727085
Natronolimnobius	568998	725895
Thermoactinomyces	512958	725611
Hassallia	474542	724569
Pseudorhodobacter	543635	723452
Cyanobacterium	619205	722737
Cathartes	113928	722328
Candidatus Methanoperedens	647991	722039
Bifiguratus	634648	721366
Marinilabilia	626329	720670
Macrococcus	521675	717866
Candidimonas	559433	717197
Pigmentiphaga	449829	716013
Lacinutrix	535758	715984
Haladaptatus	638922	715816
Alloprevotella	589652	714297
Nitrincola	606502	713815
Finegoldia	559252	712755
Spongiibacter	574473	712232
Candidatus Thiodiazotropha	627089	709544
Melittangium	525147	708757
Donghicola	520256	706759
Sedimenticola	603582	706388
Picea	570094	705601
Borreliella	628000	705594
Fluoribacter	427618	703285
Halogranum	605081	702441
Catenibacterium	207634	701785
Nosema	627606	700883
Beijerinckia	587488	698739
Strigomonas	603378	698078
Coxiella	623162	698064
Taibaiella	612990	698015
Tissierella	587896	696826
Nitrosovibrio	389336	696308
Colius	201853	695939
Nakaseomyces	576095	695211
Thalassomonas	599933	694639
Methanocaldococcus	595139	693875
Inquilinus	594839	693593
Thalassolituus	426254	692793
Candidatus Puniceispirillum	610413	691986
Umezawaea	552635	689019
Kingella	542056	687042
Barnesiella	420121	686849
Pseudoclavibacter	610244	685559
Nesterenkonia	603253	684517
Encephalitozoon	619069	684301
Crotalus	216692	681092
Echinicola	577479	680180
Owenweeksia	596144	679788
Alicycliphilus	416372	679089
Candidatus Thioglobus	559026	677823
Acholeplasma	600794	677802
Albimonas	569279	677725
Coemansia	599479	677474
Nodularia	515619	677114
Acidimicrobium	615062	677082
Drechslerella	535150	676524
Galdieria	610101	676166
Gregarina	621686	675915
Lodderomyces	548515	675785
Blastobotrys	584491	675289
Hyphopichia	547040	674340
Belliella	534785	673880
Spironucleus	624286	673319
Pseudohongiella	600510	673135
Saccharibacillus	580240	673015
Scheffersomyces	538112	672957
Simplicispira	481969	672714
Flavisolibacter	577395	671747
Mameliella	163721	670969
Propionispora	579610	669631
Sinomonas	554256	669366
Thermobifida	560547	669069
Candidatus Solibacter	589573	668636
Spongospora	602414	667494
Croceicoccus	478419	667069
Fontibacillus	522101	665581
Candidatus Magnetoglobus	581239	664255
Alteribacillus	559340	663837
Kuraishia	571558	663743
Desulfatibacillum	602552	662860
Parasteatoda	543995	661390
Oceanisphaera	530532	661225
Arthrospira	579917	660952
Plesiocystis	581047	660277
Sunxiuqinia	569166	659652
Rubrivirga	585018	659568
Pachysolen	561572	658067
Thielaviopsis	498462	657974
Labilibaculum	563169	655970
Ulvibacter	500453	655027
Methanospirillum	597820	654846
Meyerozyma	543315	654680
Rozella	582570	654374
Caenispirillum	561922	653931
Sodalis	534535	653151
Sinomicrobium	530930	651748
Oceanospirillum	371711	651072
Pseudarcicella	550357	650827
Anaerotignum	397128	650398
Tyzzerella	337796	650118
Candidatus Nitrotoga	563899	648913
Paucibacter	524415	648904
Zobellella	499870	647237
Archaeoglobus	564979	647091
Pseudopedobacter	529516	646941
Viridibacillus	529512	644861
Microscilla	573066	643874
Brumimicrobium	560836	643517
Planomicrobium	461061	643498
Solitalea	557439	642691
Klenkia	506720	642109
Chamaesiphon	568275	641498
Anthracocystis	531256	640657
Gallionella	540103	638933
Anaeromassilibacillus	473580	638843
Corethrella	478142	638465
Niveispirillum	534153	638264
Protomyces	558992	638216
Crenothrix	544428	638213
Suhomyces	512583	637422
Mariprofundus	575035	635803
Anaerolinea	565669	634644
Roseiflexus	566601	634427
Nitrosococcus	551054	633498
Babjeviella	549394	633293
Pectinophora	449878	632739
Methylophilus	542330	631039
Spathaspora	506486	630821
Marinitoga	556630	629551
Peptoanaerobacter	525331	629288
Wenzhouxiangella	557040	629158
Hydnomerulius	502168	627266
Buchnera	545922	625149
Chthoniobacter	561379	625143
Vanderwaltozyma	509751	625011
Pelagibaca	294378	624632
Alkalispirochaeta	560816	624174
Cecembia	485572	623503
Pseudaminobacter	417081	622913
Geosporobacter	524140	622429
Ketobacter	537172	622238
Olleya	441220	621485
Pimelobacter	467779	620860
Megaselia	516940	619553
Pleurocapsa	392844	619487
Rhodoblastus	532978	619206
Pararge	422602	619107
Thermosipho	533744	615717
Nadsonia	535452	615392
Motiliproteus	523803	614438
Tropicimonas	452373	612781
Dichomitus	479871	612398
Breoghania	500599	611623
Cyanidioschyzon	553435	610386
Aliiroseovarius	460083	609775
Desulfofundulus	481421	608806
Phaeospirillum	526468	608721
Sphaerotilus	486358	608609
Arcticibacter	509092	608281
Salimicrobium	522039	607218
Metschnikowia	502182	606912
Torulaspora	482933	606549
Vulcanisaeta	543661	605488
Gloeobacter	542803	604030
Denitrovibrio	542494	600810
Leucothrix	525322	599542
Slackia	515097	598765
Bhargavaea	510871	598632
Plantibacter	516234	598354
Pseudothermotoga	394233	597787
Haliangium	538236	597603
Ornithinimicrobium	501858	597565
Zavarzinia	510993	597404
Eikenella	497015	596775
Acidaminococcus	515817	596733
Limnothrix	488821	596026
Zancudomyces	531838	594673
Melaminivora	415676	594133
Yokenella	178200	593307
Mannheimia	456138	593009
Nitrososphaera	539864	592819
Sporolactobacillus	519373	589971
Hydrocarboniphaga	506915	589932
Frondihabitans	493075	589648
Yamadazyma	494911	589537
Thiomargarita	509691	589398
Hyalomma	251395	589186
Haliscomenobacter	522753	588465
Alishewanella	420428	587943
Dokdonella	467947	587463
Sugiyamaella	504732	586099
Sporidiobolus	466693	585670
Rhodospirillum	485017	584819
Sneathiella	507625	583968
Melioribacter	518808	583593
Metallosphaera	506667	582549
Pseudoflavitalea	488394	580481
Pandoravirus	544293	580172
Cytophaga	500467	579235
Phreatobacter	485821	578661
Methylomicrobium	476944	578601
Acidipropionibacterium	427286	576310
Methyloversatilis	436890	576047
Brucella	423812	576046
Oceanimonas	448509	575340
Filomicrobium	493311	575245
Gloeocapsa	358546	575108
Aphanizomenon	136563	574720
Serinicoccus	460987	574286
Desulfofustis	495249	573974
Anoplophora	439447	573187
Jatrophihabitans	492647	573062
Lentibacillus	476343	572664
Solibacillus	449284	570966
Pseudosporangium	412284	570874
Georgenia	479198	570505
Allokutzneria	471980	570052
Microchaete	8454	568775
Neolecta	500371	567870
Herpetosiphon	525167	567183
Terrisporobacter	475858	566340
Flexibacter	455229	565700
Halorhodospira	405236	564568
Bermanella	482366	563665
Tropicibacter	391535	563544
Pannonibacter	441157	563501
Drancourtella	390694	563294
Mesoflavibacter	408930	563274
Zobellia	431592	562379
Nitrospirillum	478729	561613
Kurthia	471970	561433
Saccharomycodes	475703	560895
Halobacterium	470041	560447
Desulfobacca	501163	559973
Paenarthrobacter	122341	559716
Chromohalobacter	445545	559711
Dehalogenimonas	503186	558291
Alphabaculovirus	523959	557818
Thermobacillus	467734	557097
Roseimicrobium	500259	557049
Sagittula	399780	556257
Liberibacter	500072	554459
Acidiferrobacter	466333	553993
Halorientalis	477599	552517
Propionivibrio	452367	551420
Mimivirus	513213	551339
Stanieria	467710	551176
Natronococcus	446563	549599
Lonsdalea	425014	547591
Paraprevotella	435645	547565
Fuerstia	492745	546982
Woeseia	485546	546803
Aphanothece	376264	545354
Aliifodinibius	486112	544336
Gemmatirosa	483484	543183
Rubritalea	490463	542909
Acidibacillus	478741	540941
Salinibacter	491455	539995
Rouxiella	211900	539610
Methylovirgula	439422	539599
Kiloniella	454218	539285
Haematobacter	425484	539215
Antarctobacter	238066	538447
Aquamicrobium	176928	537339
Sediminicola	412166	535861
Beta	414896	535587
Oleispira	463233	534790
Desulfacinum	470682	534676
Candidatus Sulfotelmatobacter	477152	533320
Aulosira	1037	533254
Luteipulveratus	450060	532898
Planomonospora	398582	532631
Haloquadratum	471952	531308
Candidatus Planktophila	443992	530636
Chitinimonas	456173	529594
Rhodohalobacter	463116	528864
Aquabacterium	429385	527343
Oleibacter	417098	526158
Candidatus Vecturithrix	471708	525756
Sediminibacterium	438309	523442
Mastigocoleus	429807	522265
Neptunomonas	441917	521970
Fibrisoma	412743	518598
Planctopirus	472711	518429
Arsenophonus	437552	517264
Caldithrix	462061	517073
Mangrovibacter	373339	515816
Thermoproteus	448251	515752
Rubellimicrobium	407866	515103
Methylobacillus	418497	514529
Rivularia	379960	514328
Paludisphaera	441280	513652
Ohtaekwangia	426357	512035
Rhodothermus	462329	510960
Mycetocola	408511	509707
Pseudobacteriovorax	463910	508828
Araucaria	301115	508549
Paraclostridium	244104	507807
Dethiosulfovibrio	455011	505988
Gaetbulibacter	326814	505884
Candidatus Phytoplasma	453646	504992
Desmospora	256769	504016
Desulfarculus	441318	503749
Luteitalea	453219	503039
Oceanibaculum	423296	502571
Haloplanus	420568	501595
Riemerella	413306	500797
Desulfonatronum	444389	500521
Spiribacter	432456	500507
Crocosphaera	405982	500365
Desulfurivibrio	439206	499924
Neptuniibacter	420212	499823
Methanothermobacter	442480	499597
Desulfotalea	434285	499517
Palleronia	380132	499090
Gillisia	382062	498750
Thermoflavimicrobium	420168	497294
Cylindrospermopsis	223919	495407
Streptoalloteichus	401520	494713
Wickerhamiella	435039	494528
Marinoscillum	426402	493745
Alkalilimnicola	419533	493220
Cloacibacillus	356049	492905
Kytococcus	416121	492010
Seonamhaeicola	348923	490475
Taphrina	424693	490403
Mesoplasma	393739	490054
Chloracidobacterium	441605	488822
Xylella	426882	488633
Sporanaerobacter	402691	487879
Arsenicibacter	399769	487329
Acidobacterium	427162	486767
Quadrisphaera	412155	486660
Apibacter	426269	485988
Zhongshania	407382	485131
Pseudobacteroides	418197	484795
Oxalobacter	411007	483485
Geoalkalibacter	404560	482689
Geminocystis	403694	482302
Pseudosphingobacterium	381080	481133
Cobetia	218396	481007
Couchioplanes	350978	480936
Methanococcoides	426549	480596
Halobiforma	369220	480138
Blastochloris	400336	479705
Mitsuokella	398410	479207
Reinekea	415043	476873
Coleofasciculus	401018	476771
Lutimaribacter	325764	476142
Tistlia	401786	475421
Izhakiella	338394	475211
Wenxinia	363479	473461
Porticoccus	398162	473450
Facklamia	404419	470298
Salinibacterium	366959	469766
Natronincola	379991	468890
Tortispora	412268	468476
Melghirimyces	386144	467771
Orenia	408855	466507
Hirschia	402459	466248
Avibacterium	350229	465410
Gottschalkia	384448	465263
Marmoricola	385826	463586
Halolactibacillus	395595	463450
Kosmotoga	407796	463374
Methylocella	390202	462334
Amylibacter	359693	460546
Mobiluncus	403915	459816
Thiodictyon	389076	459754
Trabulsiella	262329	459717
Glaesserella	344296	459687
Dehalobacter	394642	459295
Anaplasma	426642	459170
Hydrogenovibrio	374517	458992
Mixta	233147	458705
Cardiobacterium	407814	457992
Candidatus Moduliflexus	409879	457790
Sinosporangium	366540	457645
Proteiniphilum	381386	457564
Blattabacterium	408707	456782
Aquitalea	358979	456636
Salinimicrobium	360969	456446
Thermoclostridium	376751	456248
Rubrobacter	402148	456140
Dinoroseobacter	253719	455916
Cetobacterium	389840	455191
Acutalibacter	377930	454487
Catalinimonas	398330	454184
Salinimonas	358356	453691
Murinocardiopsis	369002	452191
Proteiniborus	375805	452084
Iodobacter	316549	450537
Cyanosarcina	79907	448925
Fulvivirga	385793	448589
Candidatus Berkiella	400941	448534
Desulfamplus	387096	447812
Granulosicoccus	390633	447498
Vogesella	353189	446759
Robiginitalea	361329	446181
Thermosporothrix	393839	445881
Stackebrandtia	386135	444816
Rummeliibacillus	354140	444424
Sediminibacillus	362071	444060
Ilumatobacter	401398	443976
Rugamonas	176009	443937
Poseidonocella	326529	443476
Actinobaculum	374922	442687
Pelagicola	302249	442153
Peptoclostridium	374784	442039
Fructobacillus	397041	441878
Roseiarcus	371814	441661
Desulfofaba	387778	441606
Wenyingzhuangia	365255	441384
Leminorella	342454	441334
Parachlamydia	396395	439955
Absiella	262878	438807
Dictyoglomus	386273	438775
Mycolicibacillus	296984	438325
Falsochrobactrum	295397	437186
Metakosakonia	50131	437103
Lentisphaera	396335	437050
Xanthobacter	307402	436730
Sediminitomix	383666	436305
Ewingella	255433	436008
Diaphorobacter	119890	435980
Tatlockia	346550	435940
Commensalibacter	386735	435314
Jeotgalicoccus	379157	434569
Marininema	375922	434353
Massiliomicrobiota	353791	433506
Terrimonas	360306	432842
Tateyamaria	325957	432776
Planifilum	365898	432674
Allonocardiopsis	355260	432630
Carboxydothermus	376413	431916
Prosthecobacter	385968	431723
Candidatus Tokpelaia	365580	431246
Entomoplasma	336544	431070
Rhodopila	366940	431025
Rhodosalinus	325493	430334
Albidovulum	312368	430208
Mastigocladus	234050	429888
Xylophilus	331915	429577
Thermodesulfobacterium	364497	429448
Chlorobaculum	369659	429368
Pelodictyon	347080	429327
Megamonas	373214	429258
Malikia	334133	428949
Ideonella	327438	427446
Maledivibacter	350062	426722
Kordiimonas	362960	426718
Pacificimonas	344784	426421
Marixanthomonas	319356	426292
Amnibacterium	350581	425823
Proteiniclasticum	375860	425503
Kriegella	314890	425142
Caldanaerobacter	233098	424451
Piscirickettsia	370734	423615
Allochromatium	344956	423429
Desulfomonile	378266	422795
Actibacterium	307436	422246
Hylemonella	329635	422221
Sporocytophaga	367023	422132
Labrys	341536	422055
Actinotalea	335379	421851
Thermoflexus	374351	421786
Dermacoccus	357312	421240
Nitrosoarchaeum	345924	419775
Undibacterium	341319	419632
Mangrovimonas	302724	419475
Turicibacter	371584	419459
Acetatifactor	327683	419308
Ferrovum	357265	419295
Sulfurihydrogenibium	360853	418285
Halolamina	352261	417719
Arsukibacterium	292621	417134
Xiangella	231719	416540
Edhazardia	376177	416410
Segniliparus	365904	416192
Cognatiyoonia	302317	414247
Flectobacillus	343646	414154
Hapalosiphon	209984	414090
Perkinsela	381133	413059
Oceanispirochaeta	370456	413050
Arcicella	342503	412850
Desulfuribacillus	360854	412656
Prosthecomicrobium	333652	412647
Halonotius	354715	412421
Saprospira	373919	411850
Anabaenopsis	63890	411715
Ornithinibacillus	320209	411682
Thermaerobacter	367784	411602
Elstera	355742	411510
Granulicatella	338376	411362
Aphanocapsa	92904	411330
Candidatus Ozemobacter	366443	409770
Dethiosulfatarculus	362641	409678
Auricularia	370440	409554
Methanohalophilus	368365	409408
Halostagnicola	334690	408288
Belnapia	334284	408027
Microterricola	322814	407914
Halopiger	295110	407872
Roseibaca	301776	407867
Synergistes	278068	407837
Paramicrosporidium	368246	407766
Pseudorhodoplanes	330052	407559
Candidatus Izimaplasma	360988	407195
Ehrlichia	377139	406579
Gulosibacter	344815	406575
Aquiflexum	308006	405919
Desulfoluna	360815	405909
Telmatospirillum	341971	405390
Orientia	380276	404925
Ignatzschineria	361326	404023
Parvimonas	279653	403826
Succinivibrio	288992	403356
Oligella	345649	403035
Desulfurobacterium	341288	402671
Potyvirus	384140	402006
Kamptonema	322494	401930
Murimonas	322870	401569
Marinifilum	332324	401519
Planctomicrobium	358691	400276
Thermoflexibacter	346679	399537
Branchiibius	341539	399473
Aureitalea	311266	399454
Pararhizobium	209765	398603
Ammonifex	347799	398418
Geothermobacter	341268	398328
Candidatus Methyloumidiphilus	345541	397813
Limnobacter	218323	397740
Methylacidiphilum	359296	396078
Acidilobus	360111	395885
Jejuia	271046	395782
[truncated: 70,280 more rows]
